# Supplementary material for: β-Caryophyllene Acts as a Ferroptosis Inhibitor to Ameliorate Experimental Colitis
Source: Int J Mol Sci. 2022 Dec 16;23(24):16055. doi: 10.3390/ijms232416055 (PMC9784863; doi:10.3390/ijms232416055)
Supplement: Supplementary file 1 [file ijms-23-16055-s001.zip]

Archive with 1 entries (1 files):
- Supplementary Tables and Figures-ijms.pdf
